# Supplementary material for: Chemical Composition and Bioactivities of Turkish Leonurus Species (Lamiaceae) Extracts: Antioxidant, Antimicrobial, and Antiproliferative Potential
Source: Molecules. 2026 May 18;31(10):1708. doi: 10.3390/molecules31101708 (PMC13209506; doi:10.3390/molecules31101708)
Supplement: Supplementary file 1 [file molecules-31-01708-s001.zip]

Archive with 1 entries (1 files):
- molecules-4262293-supplementary.pdf
